# Supplementary material for: Human SCARB2 Acts as a Cellular Associator for Helping Coxsackieviruses A10 Infection
Source: Viruses. 2023 Apr 8;15(4):932. doi: 10.3390/v15040932 (PMC10144829; doi:10.3390/v15040932)
Supplement: Supplementary file 1 [file viruses-15-00932-s001.zip]

Archive with 1 entries (1 files):
- viruses-2317102-supplementary.pdf
